# Supplementary material for: Enhancement of the In Vitro Antitumor Effects of Berberine Chloride When Encapsulated within Small Extracellular Vesicles
Source: Pharmaceutics. 2022 Sep 9;14(9):1913. doi: 10.3390/pharmaceutics14091913 (PMC9500604; doi:10.3390/pharmaceutics14091913)
Supplement: Supplementary file 1 [file pharmaceutics-14-01913-s001.zip]

Archive with 1 entries (1 files):
- pharmaceutics-1874345-supplementary.pdf
